# Supplementary material for: Protanthomyza grimaldii sp. nov., a further member of the extinct subfamily Protanthomyzinae (Diptera, Anthomyzidae) from Baltic amber
Source: Zookeys. 2020 Oct 5;973:1–15. doi: 10.3897/zookeys.973.51435 (PMC7550391; doi:10.3897/zookeys.973.51435)
Supplement: XML Treatment for Protanthomyza [file zookeys.973.51435-treatment1.xml]

<!DOCTYPE tp:taxon-treatment
  PUBLIC "-//TaxonX//DTD Taxonomic Treatment Publishing DTD v0 20100105//EN" "tax-treatment-NSO.dtd">
<tp:taxon-treatment xmlns:tp="http://www.plazi.org/taxpub"><tp:treatment-meta><kwd-group><label>Taxon classification</label><kwd><named-content xmlns:xlink="http://www.w3.org/1999/xlink" content-type="kingdom">Animalia</named-content></kwd><kwd><named-content xmlns:xlink="http://www.w3.org/1999/xlink" content-type="order">Diptera</named-content></kwd><kwd><named-content xmlns:xlink="http://www.w3.org/1999/xlink" content-type="family">Anthomyzidae</named-content></kwd></kwd-group><mixed-citation publication-type="journal"><person-group><name><surname>Roháček</surname><given-names>Jindřich</given-names></name></person-group><article-title><italic><tp:taxon-name><tp:taxon-name-part taxon-name-part-type="genus" reg="Protanthomyza">Protanthomyza</tp:taxon-name-part> <tp:taxon-name-part taxon-name-part-type="species" reg="grimaldii">grimaldii</tp:taxon-name-part></tp:taxon-name></italic> sp. nov., a further member of the extinct subfamily <tp:taxon-name>Protanthomyzinae</tp:taxon-name> (<tp:taxon-name><tp:taxon-name-part taxon-name-part-type="order">Diptera</tp:taxon-name-part></tp:taxon-name>, <tp:taxon-name><tp:taxon-name-part taxon-name-part-type="family">Anthomyzidae</tp:taxon-name-part></tp:taxon-name>) from Baltic amber</article-title><source>Zookeys</source><day>05</day><month>10</month><year>2020</year><volume>973</volume><fpage>1</fpage><lpage>15</lpage><pub-id pub-id-type="doi">10.3897/zookeys.973.51435</pub-id></mixed-citation></tp:treatment-meta><tp:nomenclature><label>Genus</label><tp:taxon-name><object-id xmlns:xlink="http://www.w3.org/1999/xlink" content-type="arpha" xlink:type="simple">2E50143B-0BCB-5B3D-AA7A-9B23ACCACF1B</object-id>
              <tp:taxon-name-part taxon-name-part-type="genus" reg="Protanthomyza">Protanthomyza</tp:taxon-name-part>
            </tp:taxon-name><tp:taxon-authority>Hennig, 1965</tp:taxon-authority></tp:nomenclature><tp:treatment-sec sec-type="type species" id="SECID0EBOAE"><title>Type species.</title><p><italic><tp:taxon-name><tp:taxon-name-part taxon-name-part-type="genus" reg="Protanthomyza">Protanthomyza</tp:taxon-name-part> <tp:taxon-name-part taxon-name-part-type="species" reg="collarti">collarti</tp:taxon-name-part></tp:taxon-name></italic> Hennig, 1965; Baltic amber (Eocene).</p></tp:treatment-sec></tp:taxon-treatment>
