# Supplementary material for: Protanthomyza grimaldii sp. nov., a further member of the extinct subfamily Protanthomyzinae (Diptera, Anthomyzidae) from Baltic amber
Source: Zookeys. 2020 Oct 5;973:1–15. doi: 10.3897/zookeys.973.51435 (PMC7550391; doi:10.3897/zookeys.973.51435)
Supplement: XML Treatment for Protanthomyza grimaldii [file zookeys.973.51435-treatment2.xml]

<!DOCTYPE tp:taxon-treatment
  PUBLIC "-//TaxonX//DTD Taxonomic Treatment Publishing DTD v0 20100105//EN" "tax-treatment-NSO.dtd">
<tp:taxon-treatment xmlns:tp="http://www.plazi.org/taxpub"><tp:treatment-meta><kwd-group><label>Taxon classification</label><kwd><named-content xmlns:xlink="http://www.w3.org/1999/xlink" content-type="kingdom">Animalia</named-content></kwd><kwd><named-content xmlns:xlink="http://www.w3.org/1999/xlink" content-type="order">Diptera</named-content></kwd><kwd><named-content xmlns:xlink="http://www.w3.org/1999/xlink" content-type="family">Anthomyzidae</named-content></kwd></kwd-group><mixed-citation publication-type="journal"><person-group><name><surname>Roháček</surname><given-names>Jindřich</given-names></name></person-group><article-title><italic><tp:taxon-name><tp:taxon-name-part taxon-name-part-type="genus" reg="Protanthomyza">Protanthomyza</tp:taxon-name-part> <tp:taxon-name-part taxon-name-part-type="species" reg="grimaldii">grimaldii</tp:taxon-name-part></tp:taxon-name></italic> sp. nov., a further member of the extinct subfamily <tp:taxon-name>Protanthomyzinae</tp:taxon-name> (<tp:taxon-name><tp:taxon-name-part taxon-name-part-type="order">Diptera</tp:taxon-name-part></tp:taxon-name>, <tp:taxon-name><tp:taxon-name-part taxon-name-part-type="family">Anthomyzidae</tp:taxon-name-part></tp:taxon-name>) from Baltic amber</article-title><source>Zookeys</source><day>05</day><month>10</month><year>2020</year><volume>973</volume><fpage>1</fpage><lpage>15</lpage><pub-id pub-id-type="doi">10.3897/zookeys.973.51435</pub-id></mixed-citation></tp:treatment-meta><tp:nomenclature><tp:taxon-name><object-id xmlns:xlink="http://www.w3.org/1999/xlink" content-type="arpha" xlink:type="simple">E5AF0B3A-36C3-549A-AAC7-9C1FE665BEE0</object-id>
              <tp:taxon-name-part taxon-name-part-type="genus" reg="Protanthomyza">Protanthomyza</tp:taxon-name-part>
              <tp:taxon-name-part taxon-name-part-type="species" reg="grimaldii">grimaldii</tp:taxon-name-part>
              <object-id xmlns:xlink="http://www.w3.org/1999/xlink" content-type="zoobank" xlink:type="simple">http://zoobank.org/D95A90D3-4F55-46E2-814A-4D8117555C47</object-id>
            </tp:taxon-name><tp:taxon-status xmlns:xlink="http://www.w3.org/1999/xlink" xlink:type="simple">sp. nov.</tp:taxon-status><xref ref-type="fig" rid="F1">Figures 1–2</xref><xref ref-type="fig" rid="F2">, 3</xref><xref ref-type="fig" rid="F3">, 4</xref><xref ref-type="fig" rid="F4">, 5–9</xref><xref ref-type="fig" rid="F5">, 10, 11</xref><xref ref-type="fig" rid="F6">, 12–14</xref><tp:nomenclature-citation-list><tp:nomenclature-citation><tp:taxon-name>
                  <tp:taxon-name-part taxon-name-part-type="genus" reg="Protanthomyza">Protanthomyza</tp:taxon-name-part>
                </tp:taxon-name><comment>sp. nov.: <xref ref-type="bibr" rid="B10">Roháček 2013a</xref>: 451–452, fig. 7E, F (diagnosis, female only).</comment></tp:nomenclature-citation></tp:nomenclature-citation-list></tp:nomenclature><tp:treatment-sec sec-type="etymology" id="SECID0EBRAE"><title>Etymology.</title><p>The species is dedicated to Prof. Dr. David Grimaldi (New York, U. S. A.), the distinguished American dipterist and palaeontologist, in recognition of his valuable contribution to the knowledge of amber fossil flies, including acalyptrates (largely from Dominican amber).</p></tp:treatment-sec><tp:treatment-sec sec-type="type material" id="SECID0EGRAE"><title>Type material.</title><p><bold><italic>Holotype</italic></bold> ♂ labelled “Faszination Bernstein, Christel Hoffeins, Hans Werner Hoffeins” (framed on obverse), ”1040-5a <tp:taxon-name><tp:taxon-name-part taxon-name-part-type="order">Diptera</tp:taxon-name-part></tp:taxon-name>: <tp:taxon-name><tp:taxon-name-part taxon-name-part-type="parvorder">Acalyptratae</tp:taxon-name-part></tp:taxon-name>, <tp:taxon-name><tp:taxon-name-part taxon-name-part-type="family">Anthomyzidae</tp:taxon-name-part></tp:taxon-name> ♂” (handwritten by C. Hoffeins, on reverse), “Baltic amber, Russia: Kaliningrad region, Yantarny”, “obtained in May 2010 from Dr. Andrey Krylov, Kaliningrad, Russia”, and “Holotypus ♂, <italic><tp:taxon-name><tp:taxon-name-part taxon-name-part-type="genus" reg="Protanthomyza">Protanthomyza</tp:taxon-name-part> <tp:taxon-name-part taxon-name-part-type="species" reg="grimaldii">grimaldii</tp:taxon-name-part></tp:taxon-name></italic> sp.n., J. Roháček det. 2020” (red label) [amber piece embedded in polyester resin, size 8.6 × 7.9 × 4.8 mm], deposited in <named-content xmlns:xlink="http://www.w3.org/1999/xlink" content-type="dwc:institutional_code" xlink:type="simple">SDEI</named-content> (inventory number Dip-00821). The original amber stone (in form of an icicle = Zapfenschlaube in German), size about 45 × 20 × 11 mm, with multiple layers and aggregation of inclusions, was cut in two pieces; that with the inclusion of <italic><tp:taxon-name><tp:taxon-name-part taxon-name-part-type="genus" reg="Protanthomyza">P.</tp:taxon-name-part> <tp:taxon-name-part taxon-name-part-type="species" reg="grimaldii">grimaldii</tp:taxon-name-part></tp:taxon-name></italic> (No. 1040-5a) was separated, manually prepared and embedded in polyester resin by H. W. Hoffeins in August 2015. Syninclusions in 1040-5a: 1 stellate hair, pollen grains. Syninclusions in the remaining part (1040-5b, deposited in <abbrev xmlns:xlink="http://www.w3.org/1999/xlink" xlink:title="collection of C. and H. W. Hoffeins, Hamburg, Germany" id="ABBRID0E2SAE" xlink:type="simple">CCHH</abbrev>): <tp:taxon-name><tp:taxon-name-part taxon-name-part-type="order">Diptera</tp:taxon-name-part></tp:taxon-name>: <tp:taxon-name><tp:taxon-name-part taxon-name-part-type="family">Empididae</tp:taxon-name-part></tp:taxon-name>: 1 <italic><tp:taxon-name><tp:taxon-name-part taxon-name-part-type="genus" reg="Rhamphomyia">Rhamphomyia</tp:taxon-name-part></tp:taxon-name></italic> sp. female; 2 <tp:taxon-name><tp:taxon-name-part taxon-name-part-type="family">Mycetophilidae</tp:taxon-name-part></tp:taxon-name> males + fragment; 1 <tp:taxon-name><tp:taxon-name-part taxon-name-part-type="family">Simuliidae</tp:taxon-name-part></tp:taxon-name>; 2 <tp:taxon-name><tp:taxon-name-part taxon-name-part-type="family">Chironomidae</tp:taxon-name-part></tp:taxon-name> female and male; <tp:taxon-name><tp:taxon-name-part taxon-name-part-type="order">Trichoptera</tp:taxon-name-part></tp:taxon-name>, not identifiable; <tp:taxon-name><tp:taxon-name-part taxon-name-part-type="order">Coleoptera</tp:taxon-name-part></tp:taxon-name> fragment; <tp:taxon-name><tp:taxon-name-part taxon-name-part-type="order">Araneae</tp:taxon-name-part></tp:taxon-name> fragment; stellate hairs. Paratype ♀ labelled “47b-1, (Baltic A.), 15.1 × 10.7 × 3.3 [mm]” (handwritten), “<italic><tp:taxon-name><tp:taxon-name-part taxon-name-part-type="genus" reg="Protanthomyza">Protanthomyza</tp:taxon-name-part></tp:taxon-name></italic> sp.n. ♀, J. Roháček det. 2011” (yellow label) and “Paratypus ♀, <italic><tp:taxon-name><tp:taxon-name-part taxon-name-part-type="genus" reg="Protanthomyza">Protanthomyza</tp:taxon-name-part> <tp:taxon-name-part taxon-name-part-type="species" reg="grimaldii">grimaldii</tp:taxon-name-part></tp:taxon-name></italic> sp.n., J. Roháček det. 2020” (yellow label) [shape of stone irregularly pentagonal, thin], temporarily held in <abbrev xmlns:xlink="http://www.w3.org/1999/xlink" xlink:title="collection of M. von Tschirnhaus, Bielefeld, Germany" id="ABBRID0EAVAE" xlink:type="simple">CMTB</abbrev>; it will be deposited in <named-content xmlns:xlink="http://www.w3.org/1999/xlink" content-type="dwc:institutional_code" xlink:type="simple">AMNH</named-content>. Syninclusions: only stellate hairs.</p></tp:treatment-sec><tp:treatment-sec sec-type="type locality" id="SECID0EIVAE"><title>Type locality and age.</title><p>Russia: Kaliningrad region, Yantarny mine. Middle to Late Eocene, 48–34 Ma (cf. <xref ref-type="bibr" rid="B14">Seyfullah et al. 2018</xref>).</p></tp:treatment-sec><tp:treatment-sec sec-type="diagnosis" id="SECID0ESVAE"><title>Diagnosis.</title><p>Ocellar triangle delimited by a groove; frontal triangle not delimited; 1<sup>st</sup> antennal flagellomere normal, not enlarged; arista bare; 3 or 4 <italic><abbrev xmlns:xlink="http://www.w3.org/1999/xlink" xlink:title="dorsocentral" id="ABBRID0E2VAE" xlink:type="simple">dc</abbrev></italic> macrosetae; <italic>f<sub>1</sub></italic> without a ctenidial spine; male epandrium elongate and posteriorly tapered, with a robust, hook-like, curved anteroventral process; female T7 short; female S6 and S7 broadly transverse.</p></tp:treatment-sec><tp:treatment-sec sec-type="description" id="SECID0EDWAE"><title>Description.</title><p><bold>Male</bold> (Figs <xref ref-type="fig" rid="F1">1</xref>, <xref ref-type="fig" rid="F1">2</xref>). Total body length ca 2.6 mm; general colour brown to blackish brown; only head and some extremities partly ochreous to yellow.</p><fig id="F1" position="float" orientation="portrait"><object-id xmlns:xlink="http://www.w3.org/1999/xlink" content-type="doi" xlink:type="simple">10.3897/zookeys.973.51435.figures1-2</object-id><object-id xmlns:xlink="http://www.w3.org/1999/xlink" content-type="arpha" xlink:type="simple">56A7D3F4-EBA4-5E71-B289-33D06BCC53B5</object-id><label>Figures 1, 2.</label><caption><p><italic><tp:taxon-name><tp:taxon-name-part taxon-name-part-type="genus" reg="Protanthomyza">Protanthomyza</tp:taxon-name-part> <tp:taxon-name-part taxon-name-part-type="species" reg="grimaldii">grimaldii</tp:taxon-name-part></tp:taxon-name></italic> sp. nov., holotype male (Baltic amber) <bold>1</bold> entire specimen, left laterodorsal view <bold>2</bold> ditto, right lateroventral view. Body length ca 2.6 mm. Photographs by J. Roháček.</p></caption><graphic xmlns:xlink="http://www.w3.org/1999/xlink" xlink:href="zookeys-973-001-g001.jpg" position="float" orientation="portrait" xlink:type="simple" id="oo_459225.jpg"><uri content-type="original_file" xlink:type="simple">https://binary.pensoft.net/fig/459225</uri></graphic></fig><p><bold><italic>Head</italic></bold> (Figs <xref ref-type="fig" rid="F2">3</xref>–<xref ref-type="fig" rid="F4">5</xref>) higher than long, anteriorly somewhat angularly protruding in front of eye margin (Fig. <xref ref-type="fig" rid="F4">5</xref>). Occiput very slightly concave, blackish brown. Frons relatively narrow, blackish brown only posteriorly around ocellar triangle, pale brown in anterior half to ochreous yellow at anterior marginal area surrounding frontal lunule. Frontal triangle not developed; ocellar triangle blackish brown, distinctly protruding and delimited by marginal groove. Ocelli large (Figs <xref ref-type="fig" rid="F2">3</xref>, <xref ref-type="fig" rid="F3">4</xref>). Orbital plate lighter (ochreous yellow) anteriorly, becoming pale brown posteriorly where contrasting with blackish-brown vicinity of ocellar triangle. Frontal lunule long, ochreous yellow. Face relatively narrow, ochreous, medially lighter and somewhat depressed; parafacialia and anterior half of gena dirty yellow and narrowly brown bordered (gena ventrally); posterior half of gena and postgena brown; mouthparts yellow to ochreous, clypeus pale brown, palpus dirty yellow. Cephalic chaetotaxy (Figs <xref ref-type="fig" rid="F3">4</xref>, <xref ref-type="fig" rid="F4">5</xref>): <italic><abbrev xmlns:xlink="http://www.w3.org/1999/xlink" xlink:title="postvertical" id="ABBRID0ETYAE" xlink:type="simple">pvt</abbrev></italic> (only left one visible) relatively short, convergent but not crossed; <italic><abbrev xmlns:xlink="http://www.w3.org/1999/xlink" xlink:title="inner vertical" id="ABBRID0EYYAE" xlink:type="simple">vti</abbrev></italic> longest of cephalic setae, slightly inclinate; <italic><abbrev xmlns:xlink="http://www.w3.org/1999/xlink" xlink:title="outer vertical" id="ABBRID0E4YAE" xlink:type="simple">vte</abbrev></italic> strongly exclinate and only slightly shorter than <italic><abbrev xmlns:xlink="http://www.w3.org/1999/xlink" xlink:title="inner vertical" id="ABBRID0ECZAE" xlink:type="simple">vti</abbrev></italic>; 3 distinct <italic><abbrev xmlns:xlink="http://www.w3.org/1999/xlink" xlink:title="orbital" id="ABBRID0EHZAE" xlink:type="simple">ors</abbrev></italic>, all slightly reclinate, posterior <italic><abbrev xmlns:xlink="http://www.w3.org/1999/xlink" xlink:title="orbital" id="ABBRID0EMZAE" xlink:type="simple">ors</abbrev></italic> longest (about as long as <italic><abbrev xmlns:xlink="http://www.w3.org/1999/xlink" xlink:title="outer vertical" id="ABBRID0ERZAE" xlink:type="simple">vte</abbrev></italic>), others becoming slightly shorter anteriorly; <italic><abbrev xmlns:xlink="http://www.w3.org/1999/xlink" xlink:title="ocellar" id="ABBRID0EWZAE" xlink:type="simple">oc</abbrev></italic> relatively thin (not longer than middle <italic><abbrev xmlns:xlink="http://www.w3.org/1999/xlink" xlink:title="orbital" id="ABBRID0E2ZAE" xlink:type="simple">ors</abbrev></italic>), proclinate (and unnaturally crossed in holotype), arising inside ocellar triangle; anterior half of frons with about 5 or 6 pairs of microsetae, mostly medially in front of ocellar triangle but a few (1 or 2) also between anterior and middle <italic><abbrev xmlns:xlink="http://www.w3.org/1999/xlink" xlink:title="orbital" id="ABBRID0EA1AE" xlink:type="simple">ors</abbrev></italic>; <italic><abbrev xmlns:xlink="http://www.w3.org/1999/xlink" xlink:title="vibrissa" id="ABBRID0EF1AE" xlink:type="simple">vi</abbrev></italic> distinct (Fig. <xref ref-type="fig" rid="F4">5</xref>), about 3 times as long as foremost peristomal setula; no subvibrissa; 4 or 5 weak proclinate peristomals; postocular setulae in two rows as usual but with only 3 setulae in inner row (Fig. <xref ref-type="fig" rid="F3">4</xref>); outer row of postoculars long, reaching ventral eye margin; postgena with 2 setae, anterior short, posterior longer. Palpus slender, elongate, with a few (3 visible) minute setulae distally (Fig. <xref ref-type="fig" rid="F4">5</xref>). Mouthparts relatively short. Eye bare, relatively large and strongly convex, suboval, anteriorly regularly rounded, with only posterior margin somewhat straighter; its longest diameter almost vertical and 1.16 times as long as shortest diameter. Gena low, its shortest height about 0.08 times as long as shortest eye diameter. Antenna medium-sized, generally porrect (Fig. <xref ref-type="fig" rid="F4">5</xref>) but directed anteroventrally to ventrally, with dark-brown basal segments and pale-brown to ochreous 1<sup>st</sup> flagellomere. Pedicel with 1 longer seta and several microsetae; 1<sup>st</sup> flagellomere oval, laterally compressed, with very short, dense and dark pilosity; arista about 1.8 times as long as antenna, entirely bare (Fig. <xref ref-type="fig" rid="F4">5</xref>), 2 basal segments slightly widened.</p><fig id="F2" position="float" orientation="portrait"><object-id xmlns:xlink="http://www.w3.org/1999/xlink" content-type="doi" xlink:type="simple">10.3897/zookeys.973.51435.figure3</object-id><object-id xmlns:xlink="http://www.w3.org/1999/xlink" content-type="arpha" xlink:type="simple">DAA4EF7C-11AA-5C89-AAFD-15BC2335C9FA</object-id><label>Figure 3.</label><caption><p><italic><tp:taxon-name><tp:taxon-name-part taxon-name-part-type="genus" reg="Protanthomyza">Protanthomyza</tp:taxon-name-part> <tp:taxon-name-part taxon-name-part-type="species" reg="grimaldii">grimaldii</tp:taxon-name-part></tp:taxon-name></italic> sp. nov., holotype male (Baltic amber). Head and thorax, left laterodorsal view. Photograph by J. Roháček.</p></caption><graphic xmlns:xlink="http://www.w3.org/1999/xlink" xlink:href="zookeys-973-001-g002.jpg" position="float" orientation="portrait" xlink:type="simple" id="oo_459226.jpg"><uri content-type="original_file" xlink:type="simple">https://binary.pensoft.net/fig/459226</uri></graphic></fig><fig id="F3" position="float" orientation="portrait"><object-id xmlns:xlink="http://www.w3.org/1999/xlink" content-type="doi" xlink:type="simple">10.3897/zookeys.973.51435.figure4</object-id><object-id xmlns:xlink="http://www.w3.org/1999/xlink" content-type="arpha" xlink:type="simple">4E322EE6-70ED-5B67-87E0-5F1CCAA471F3</object-id><label>Figure 4.</label><caption><p><italic><tp:taxon-name><tp:taxon-name-part taxon-name-part-type="genus" reg="Protanthomyza">Protanthomyza</tp:taxon-name-part> <tp:taxon-name-part taxon-name-part-type="species" reg="grimaldii">grimaldii</tp:taxon-name-part></tp:taxon-name></italic> sp. nov., holotype male (Baltic amber). Head and thorax, left laterodorsal view. Scale bar: 0.3 mm. For abbreviations see p. 4.</p></caption><graphic xmlns:xlink="http://www.w3.org/1999/xlink" xlink:href="zookeys-973-001-g003.jpg" position="float" orientation="portrait" xlink:type="simple" id="oo_459227.jpg"><uri content-type="original_file" xlink:type="simple">https://binary.pensoft.net/fig/459227</uri></graphic></fig><p><bold><italic>Thorax</italic></bold> hardly narrower than head, brown to blackish brown, with shining mesonotum and duller pleural part. Mesonotum relatively convex, separated from scutellum by deep suture. Scutellum rounded subtriangular, wider than long, convex dorsally; postscutellum not visible. Thoracic chaetotaxy (see Figs <xref ref-type="fig" rid="F2">3</xref>, <xref ref-type="fig" rid="F3">4</xref>, <xref ref-type="fig" rid="F4">7</xref>) rich as usual in the genus: 1 short <italic><abbrev xmlns:xlink="http://www.w3.org/1999/xlink" xlink:title="humeral" id="ABBRID0EF4AE" xlink:type="simple">hu</abbrev></italic> (markedly shorter than anterior <italic><abbrev xmlns:xlink="http://www.w3.org/1999/xlink" xlink:title="notopleural" id="ABBRID0EK4AE" xlink:type="simple">npl</abbrev></italic>) and only 2 or 3 setulae on humeral callus (= postpronotal lobe); 2 long <italic><abbrev xmlns:xlink="http://www.w3.org/1999/xlink" xlink:title="notopleural" id="ABBRID0EP4AE" xlink:type="simple">npl</abbrev></italic>, anterior slightly longer; 1 distinct <italic><abbrev xmlns:xlink="http://www.w3.org/1999/xlink" xlink:title="presutural" id="ABBRID0EU4AE" xlink:type="simple">prs</abbrev></italic> (about as long as posterior <italic><abbrev xmlns:xlink="http://www.w3.org/1999/xlink" xlink:title="notopleural" id="ABBRID0EZ4AE" xlink:type="simple">npl</abbrev></italic>); 1 long <italic><abbrev xmlns:xlink="http://www.w3.org/1999/xlink" xlink:title="supraalar" id="ABBRID0E54AE" xlink:type="simple">sa</abbrev></italic>; 2 <italic><abbrev xmlns:xlink="http://www.w3.org/1999/xlink" xlink:title="postalar" id="ABBRID0ED5AE" xlink:type="simple">pa</abbrev></italic>, external very long (longer than <italic><abbrev xmlns:xlink="http://www.w3.org/1999/xlink" xlink:title="supraalar" id="ABBRID0EI5AE" xlink:type="simple">sa</abbrev></italic>), internal shorter (not visible on left side in Fig. <xref ref-type="fig" rid="F3">4</xref>); 3 or 4 postsutural <italic><abbrev xmlns:xlink="http://www.w3.org/1999/xlink" xlink:title="dorsocentral" id="ABBRID0ER5AE" xlink:type="simple">dc</abbrev></italic> (number different on left and right sides) becoming shorter anteriorly, the hindmost longest (together with apical <italic><abbrev xmlns:xlink="http://www.w3.org/1999/xlink" xlink:title="scutellar" id="ABBRID0EW5AE" xlink:type="simple">sc</abbrev></italic> longest thoracic setae); <italic><abbrev xmlns:xlink="http://www.w3.org/1999/xlink" xlink:title="acrostichal" id="ABBRID0E25AE" xlink:type="simple">ac</abbrev></italic> microsetae dense, in 9 or 10 rows on suture, those in medial rows reaching up to posterior <italic><abbrev xmlns:xlink="http://www.w3.org/1999/xlink" xlink:title="dorsocentral" id="ABBRID0EA6AE" xlink:type="simple">dc</abbrev></italic>; prescutellar <italic><abbrev xmlns:xlink="http://www.w3.org/1999/xlink" xlink:title="acrostichal" id="ABBRID0EF6AE" xlink:type="simple">ac</abbrev></italic> macrosetae long and strong, as long as <italic><abbrev xmlns:xlink="http://www.w3.org/1999/xlink" xlink:title="supraalar" id="ABBRID0EK6AE" xlink:type="simple">sa</abbrev></italic>; 2 <italic><abbrev xmlns:xlink="http://www.w3.org/1999/xlink" xlink:title="scutellar" id="ABBRID0EP6AE" xlink:type="simple">sc</abbrev></italic>, laterobasal shorter (about as long as <italic><abbrev xmlns:xlink="http://www.w3.org/1999/xlink" xlink:title="presutural" id="ABBRID0EU6AE" xlink:type="simple">prs</abbrev></italic>), apical very long; no additional setulae on scutellum; 2 upcurved <italic><abbrev xmlns:xlink="http://www.w3.org/1999/xlink" xlink:title="propleural" id="ABBRID0EZ6AE" xlink:type="simple">ppl</abbrev></italic>, anterior distinct (as long as <italic><abbrev xmlns:xlink="http://www.w3.org/1999/xlink" xlink:title="humeral" id="ABBRID0E56AE" xlink:type="simple">hu</abbrev></italic>), posterior small. Mesopleuron (anepisternum) and sternopleuron (katepisternum) setose (Figs <xref ref-type="fig" rid="F3">4</xref>, <xref ref-type="fig" rid="F4">7</xref>) as in most other species of <italic><tp:taxon-name><tp:taxon-name-part taxon-name-part-type="genus" reg="Protanthomyza">Protanthomyza</tp:taxon-name-part></tp:taxon-name></italic>: 3 long <italic><abbrev xmlns:xlink="http://www.w3.org/1999/xlink" xlink:title="mesopleural" id="ABBRID0ETAAG" xlink:type="simple">mspl</abbrev></italic> (1 dorsal upcurved and shortest, 1 posterodorsal and 1 posterior longest, cf. Fig. <xref ref-type="fig" rid="F4">7</xref>) and numerous setulae in posterodorsal half of mesopleuron; 1 long posterior <italic><abbrev xmlns:xlink="http://www.w3.org/1999/xlink" xlink:title="sternopleural" id="ABBRID0E3AAG" xlink:type="simple">stpl</abbrev></italic> and about 9 or 10 setulae in posterior half of sternopleuron; other sclerites of pleural part of thorax bare.</p><fig id="F4" position="float" orientation="portrait"><object-id xmlns:xlink="http://www.w3.org/1999/xlink" content-type="doi" xlink:type="simple">10.3897/zookeys.973.51435.figures5-9</object-id><object-id xmlns:xlink="http://www.w3.org/1999/xlink" content-type="arpha" xlink:type="simple">F45BE6E3-B5CD-5865-B876-E98E0FA4C1AF</object-id><label>Figures 5–9.</label><caption><p><italic><tp:taxon-name><tp:taxon-name-part taxon-name-part-type="genus" reg="Protanthomyza">Protanthomyza</tp:taxon-name-part> <tp:taxon-name-part taxon-name-part-type="species" reg="grimaldii">grimaldii</tp:taxon-name-part></tp:taxon-name></italic> sp. nov., holotype male (Baltic amber) <bold>5</bold> head, left sublateral view <bold>6</bold> base of left wing <bold>7</bold> right mesopleuron, sternopleuron and pteropleuron, lateral view <bold>8</bold> abdomen and haltere, right lateral view <bold>9</bold> terminalia, right lateral view. Scale bars: 0.5 mm (<bold>5</bold>); 0.3 mm (<bold>6–8</bold>); 0.1 mm (<bold>9</bold>). For abbreviations see p. 4.</p></caption><graphic xmlns:xlink="http://www.w3.org/1999/xlink" xlink:href="zookeys-973-001-g004.jpg" position="float" orientation="portrait" xlink:type="simple" id="oo_459228.jpg"><uri content-type="original_file" xlink:type="simple">https://binary.pensoft.net/fig/459228</uri></graphic></fig><p><bold><italic>Legs</italic></bold> brown to ochreous, femora darkest, fore coxa pale ochreous. <italic>f<sub>1</sub></italic> lacking ctenidial spine; 5 (2 longer) distinct widely-spaced setae in posterodorsal row; setae in posteroventral row more numerous but short and weak. <italic>f<sub>2</sub></italic> with 2 or 3 anterior setae near middle (cf. Fig. <xref ref-type="fig" rid="F6">14</xref>), otherwise shortly setulose as is <italic>f<sub>3</sub></italic>. <italic>t<sub>2</sub></italic> with distinct ventroapical seta (about as long as maximum width of <italic>t<sub>2</sub></italic>) and 2 or 3 small setae adjacent to the latter; <italic>t<sub>1</sub></italic>, <italic>t<sub>3</sub></italic> and all tarsi simply setulose but basitarsi of all legs with ventrobasal setulae somewhat longer than others.</p><p><bold><italic>Wing</italic></bold> (Figs <xref ref-type="fig" rid="F1">1</xref>, <xref ref-type="fig" rid="F4">6</xref>) moderately long and narrow, widest at distal third; veins brown to pale brown, membrane unicolourous, pale-brown tinged; <italic>C</italic> with more or less distinct subcostal break and somewhat attenuated at humeral cross-vein. <italic>C</italic> extended to apex of <italic>M</italic>, densely uniformly setulose on <italic>Cs<sub>2</sub></italic> (from subcostal break to apex of <italic>R<sub>2+3</sub></italic>), finely short-pilose more distally (on <italic>Cs<sub>3</sub></italic> and <italic>Cs<sub>4</sub></italic>); <italic><abbrev xmlns:xlink="http://www.w3.org/1999/xlink" xlink:title="subcosta" id="ABBRID0EVEAG" xlink:type="simple">Sc</abbrev></italic> distinct, separate almost along its entire length, only apically fused with <italic>R<sub>1</sub></italic> to form preapical kink (see Fig. <xref ref-type="fig" rid="F4">6</xref>, <italic><abbrev xmlns:xlink="http://www.w3.org/1999/xlink" xlink:title="preapical kink" id="ABBRID0ECFAG" xlink:type="simple">pk</abbrev></italic>); <italic>R<sub>1</sub></italic> short, dilated distally due to fusion with <italic><abbrev xmlns:xlink="http://www.w3.org/1999/xlink" xlink:title="subcosta" id="ABBRID0ELFAG" xlink:type="simple">Sc</abbrev></italic>; <italic>R<sub>2+3</sub></italic> long, very slightly sinuate to almost straight and only its extreme apex slightly upcurved to <italic>C</italic>; <italic>R<sub>4+5</sub></italic> slightly recurved in distal half, divergent from <italic>R<sub>2+3</sub></italic> and apically slightly convergent with <italic>M</italic>; <italic>M</italic> almost straight. Cell <italic><abbrev xmlns:xlink="http://www.w3.org/1999/xlink" xlink:title="discal medial cell" id="ABBRID0ECGAG" xlink:type="simple">dm</abbrev></italic> of moderate length, narrow proximally and much widened distally, with angle of anterior outer corner obtuse while that of posterior outer corner distinctly acute (cf. Fig. <xref ref-type="fig" rid="F6">12</xref>); <italic>r-m</italic> situated in basal third of cell <italic><abbrev xmlns:xlink="http://www.w3.org/1999/xlink" xlink:title="discal medial cell" id="ABBRID0ENGAG" xlink:type="simple">dm</abbrev></italic>; <italic><abbrev xmlns:xlink="http://www.w3.org/1999/xlink" xlink:title="discal medial-cubital" id="ABBRID0ESGAG" xlink:type="simple">dm-cu</abbrev></italic> straight; apical portion of <italic>CuA<sub>1</sub></italic> much shorter than distance between <italic>r-m</italic> and <italic><abbrev xmlns:xlink="http://www.w3.org/1999/xlink" xlink:title="discal medial-cubital" id="ABBRID0E4GAG" xlink:type="simple">dm-cu</abbrev></italic>, distinctly longer than <italic><abbrev xmlns:xlink="http://www.w3.org/1999/xlink" xlink:title="discal medial-cubital" id="ABBRID0ECHAG" xlink:type="simple">dm-cu</abbrev></italic> and almost reaching wing margin; <italic>A<sub>1</sub></italic> relatively long but ending far from wing margin; <italic>A<sub>2</sub></italic> well developed, slightly shorter than <italic>A<sub>1</sub></italic> (Fig. <xref ref-type="fig" rid="F4">6</xref>); alula distinct but narrow (Fig. <xref ref-type="fig" rid="F4">6</xref>). Wing measurements: length ca 2.4 mm, width ca 0.8 mm, <italic>Cs<sub>3</sub></italic> : <italic>Cs<sub>4</sub></italic> = 1.38, <italic>r-m\<abbrev xmlns:xlink="http://www.w3.org/1999/xlink" xlink:title="discal medial-cubital" id="ABBRID0EEIAG" xlink:type="simple">dm-cu</abbrev></italic> : <italic><abbrev xmlns:xlink="http://www.w3.org/1999/xlink" xlink:title="discal medial-cubital" id="ABBRID0EJIAG" xlink:type="simple">dm-cu</abbrev></italic> = 3.50, <italic>r-m\<abbrev xmlns:xlink="http://www.w3.org/1999/xlink" xlink:title="discal medial-cubital" id="ABBRID0EPIAG" xlink:type="simple">dm-cu</abbrev></italic> : <italic>CuA<sub>1</sub></italic> = 2.50. Haltere (Figs <xref ref-type="fig" rid="F3">4</xref>, <xref ref-type="fig" rid="F4">8</xref>) pale ochreous, knob relatively large, darker dorsally.</p><p><bold><italic>Abdomen</italic></bold> (Figs <xref ref-type="fig" rid="F1">1</xref>, <xref ref-type="fig" rid="F1">2</xref>, <xref ref-type="fig" rid="F4">8</xref>) relatively short, robust but not very broad. Preabdominal terga blackish brown; <italic>T1</italic> fused with <italic>T2</italic> but delimited by a groove (Fig. <xref ref-type="fig" rid="F4">8</xref>); <italic>T1</italic> finely short-setose, <italic>T2–T5</italic> with relatively long and dense setae (Fig. <xref ref-type="fig" rid="F4">8</xref>); <italic>T2</italic> somewhat shorter than <italic>T3</italic>, <italic>T3–T5</italic> subequal in length, all relatively short and transverse (Figs <xref ref-type="fig" rid="F1">2</xref>, <xref ref-type="fig" rid="F4">8</xref>). Preabdominal sterna mostly invisible (Figs <xref ref-type="fig" rid="F1">2</xref>, <xref ref-type="fig" rid="F4">8</xref>) but probably small (narrow) and pale-pigmented; only <italic>S5</italic> discernible (Fig. <xref ref-type="fig" rid="F4">8</xref>), paler brown and shorter than adjacent <italic>T5</italic>, with sparse setae. Also 2 setae of <italic>S4</italic> visible on right side of abdomen (Fig. <xref ref-type="fig" rid="F4">8</xref>) but margins of sclerite are not recognizable. Postabdomen: <italic>S6</italic> and <italic>S7</italic> not visible because situated on obscured left side of abdomen (cf. Fig. <xref ref-type="fig" rid="F1">1</xref>), probably asymmetrical and (partly) fused together (dorsally also with <italic>S8</italic>) as in other <italic><tp:taxon-name><tp:taxon-name-part taxon-name-part-type="genus" reg="Protanthomyza">Protanthomyza</tp:taxon-name-part></tp:taxon-name></italic> species (cf. <xref ref-type="bibr" rid="B10">Roháček 2013a</xref>, fig. 4H). <italic>S8</italic> relatively long, blackish brown, situated dorsally and readily visible on right side (Figs <xref ref-type="fig" rid="F1">2</xref>, <xref ref-type="fig" rid="F4">8</xref>), almost bare, with only a few setulae.</p><p><bold><italic>Genitalia</italic>.</bold> Epandrium (Figs <xref ref-type="fig" rid="F4">8</xref>, <xref ref-type="fig" rid="F4">9</xref>) relatively long but tapered posteriorly, with anteroventral corner modified to distinct, flat and somewhat hook-like projection (see Fig. <xref ref-type="fig" rid="F4">9</xref>, <italic><abbrev xmlns:xlink="http://www.w3.org/1999/xlink" xlink:title="anteroventral process of epandrium" id="ABBRID0EZMAG" xlink:type="simple">avp</abbrev></italic>) distinctly different from those in other <italic><tp:taxon-name><tp:taxon-name-part taxon-name-part-type="genus" reg="Protanthomyza">Protanthomyza</tp:taxon-name-part></tp:taxon-name></italic> species where known (cf. <xref ref-type="bibr" rid="B10">Roháček 2013a</xref>, figs 1F, 2E, 4H, 6B, 12C). Epandrium anterodorsally with 3 pairs of long erect setae (the most lateral markedly shorter), otherwise with scattered short setae. Anal fissure relatively small and cercus reduced (small and narrow) with fine short pubescence (Fig. <xref ref-type="fig" rid="F4">9</xref>). Gonostylus not discernible (on any side) but probably small and pale. No structures of internal genitalia visible.</p><p><bold>Female</bold> (Figs <xref ref-type="fig" rid="F5">10</xref>, <xref ref-type="fig" rid="F5">11</xref>). Similar to male unless mentioned otherwise. Total body length ca 2.9 mm. <italic><abbrev xmlns:xlink="http://www.w3.org/1999/xlink" xlink:title="postvertical" id="ABBRID0EZNAG" xlink:type="simple">pvt</abbrev></italic> short, strongly convergent, with apices meeting medially; <italic><abbrev xmlns:xlink="http://www.w3.org/1999/xlink" xlink:title="ocellar" id="ABBRID0E5NAG" xlink:type="simple">oc</abbrev></italic> proclinate and divergent; setae in posteroventral corner of postgena subequal. Palpus with more setulae (5 or 6) visible ventrally, subapically and apically. Mesonotum with 3 strong <italic><abbrev xmlns:xlink="http://www.w3.org/1999/xlink" xlink:title="dorsocentral" id="ABBRID0EDOAG" xlink:type="simple">dc</abbrev></italic> in left row and with 4 <italic><abbrev xmlns:xlink="http://www.w3.org/1999/xlink" xlink:title="dorsocentral" id="ABBRID0EIOAG" xlink:type="simple">dc</abbrev></italic> (2 posterior strong, 2 anterior short and weaker) in right row; prescutellar <italic><abbrev xmlns:xlink="http://www.w3.org/1999/xlink" xlink:title="acrostichal" id="ABBRID0ENOAG" xlink:type="simple">ac</abbrev></italic> macrosetae longer than <italic><abbrev xmlns:xlink="http://www.w3.org/1999/xlink" xlink:title="supraalar" id="ABBRID0ESOAG" xlink:type="simple">sa</abbrev></italic>; about 8 rows of <italic><abbrev xmlns:xlink="http://www.w3.org/1999/xlink" xlink:title="acrostichal" id="ABBRID0EXOAG" xlink:type="simple">ac</abbrev></italic> microsetae on suture. Legs more slender but with same chaetotaxy as in male, except t<sub>2</sub> (Fig. <xref ref-type="fig" rid="F6">14</xref>) with ventroapical seta longer. Wing (Fig. <xref ref-type="fig" rid="F6">12</xref>) venation resembling that of male but cell <italic><abbrev xmlns:xlink="http://www.w3.org/1999/xlink" xlink:title="discal medial cell" id="ABBRID0EGPAG" xlink:type="simple">dm</abbrev></italic> shorter and cross-vein r-m situated more distally. Wing measurements: length 2.58 mm, width 0.95 mm, <italic>Cs<sub>3</sub></italic> : <italic>Cs<sub>4</sub></italic> = 1.44, <italic>rm\<abbrev xmlns:xlink="http://www.w3.org/1999/xlink" xlink:title="discal medial-cubital" id="ABBRID0EUPAG" xlink:type="simple">dm-cu</abbrev></italic> : <italic><abbrev xmlns:xlink="http://www.w3.org/1999/xlink" xlink:title="discal medial-cubital" id="ABBRID0EZPAG" xlink:type="simple">dm-cu</abbrev></italic> = 2.37, <italic>rm\<abbrev xmlns:xlink="http://www.w3.org/1999/xlink" xlink:title="discal medial-cubital" id="ABBRID0E6PAG" xlink:type="simple">dm-cu</abbrev></italic> : <italic>CuA<sub>1</sub></italic> = 1.97.</p><fig id="F5" position="float" orientation="portrait"><object-id xmlns:xlink="http://www.w3.org/1999/xlink" content-type="doi" xlink:type="simple">10.3897/zookeys.973.51435.figures10-11</object-id><object-id xmlns:xlink="http://www.w3.org/1999/xlink" content-type="arpha" xlink:type="simple">6F1754D4-70A0-5CB4-A71E-9F2B630CD3E8</object-id><label>Figures 10, 11.</label><caption><p><italic><tp:taxon-name><tp:taxon-name-part taxon-name-part-type="genus" reg="Protanthomyza">Protanthomyza</tp:taxon-name-part> <tp:taxon-name-part taxon-name-part-type="species" reg="grimaldii">grimaldii</tp:taxon-name-part></tp:taxon-name></italic> sp. nov., female paratype (Baltic amber) <bold>10</bold> entire specimen, subdorsal view <bold>11</bold> ditto, lateroventral view. Body length ca 2.9 mm. Photographs by J. Roháček (adapted from <xref ref-type="bibr" rid="B10">Roháček 2013a</xref>, fig. 7E, F).</p></caption><graphic xmlns:xlink="http://www.w3.org/1999/xlink" xlink:href="zookeys-973-001-g005.jpg" position="float" orientation="portrait" xlink:type="simple" id="oo_459229.jpg"><uri content-type="original_file" xlink:type="simple">https://binary.pensoft.net/fig/459229</uri></graphic></fig><p><bold><italic>Abdomen</italic></bold> (Figs <xref ref-type="fig" rid="F5">11</xref>, <xref ref-type="fig" rid="F6">13</xref>) only partly visible. Preabdomen with terga (<italic>T1+2, T3–T5</italic>) obviously darker brown than sterna, relatively narrow, hence pleural part of preabdominal segments large; setae on <italic>T3–T5</italic> (and also on <italic>T6</italic> and <italic>T7</italic>) longer than those on adjacent sterna. Preabdominal sterna pale brown to ochreous. <italic>S1–S5</italic> becoming distinctly wider posteriorly, <italic>S5</italic> widest and largest.</p><p><bold><italic>Postabdomen</italic>.</bold><italic>T6</italic> distinctly shorter than <italic>T5</italic>, transverse; <italic>T7</italic> yet shorter and also narrower than <italic>T6</italic>. <italic>S6</italic> strikingly broad and transverse, wider but shorter than <italic>S5</italic> and apparently larger than adjacent <italic>T6</italic> and laterally almost reaching the latter; <italic>S7</italic> only half length of <italic>S6</italic>, strongly transverse and laterally meeting with sides of <italic>T7</italic> (Fig. <xref ref-type="fig" rid="F6">13</xref>); both <italic>S6</italic> and <italic>S7</italic> finely setulose. Apex of postabdomen obscured, only <italic>T8</italic> discernible as small bare(?) sclerite (Fig. <xref ref-type="fig" rid="F6">13</xref>), less than half length of <italic>T7</italic>. Cercus not visible.</p><fig id="F6" position="float" orientation="portrait"><object-id xmlns:xlink="http://www.w3.org/1999/xlink" content-type="doi" xlink:type="simple">10.3897/zookeys.973.51435.figures12-14</object-id><object-id xmlns:xlink="http://www.w3.org/1999/xlink" content-type="arpha" xlink:type="simple">B17FF2FC-7DFA-55D1-80B9-6DCAF2A88E49</object-id><label>Figures 12–14.</label><caption><p><italic><tp:taxon-name><tp:taxon-name-part taxon-name-part-type="genus" reg="Protanthomyza">Protanthomyza</tp:taxon-name-part> <tp:taxon-name-part taxon-name-part-type="species" reg="grimaldii">grimaldii</tp:taxon-name-part></tp:taxon-name></italic> sp. nov., female paratype (Baltic amber) <bold>12</bold> left wing (invisible parts omitted) <bold>13</bold> abdomen, right lateroventral view <bold>14</bold> right f<sub>2</sub>, t<sub>2</sub> and mid basitarsus, anterior view. Scale bars: 0.5 mm (<bold>12</bold>), 0.3 mm (<bold>13</bold>, <bold>14</bold>). For abbreviations see p. 4.</p></caption><graphic xmlns:xlink="http://www.w3.org/1999/xlink" xlink:href="zookeys-973-001-g006.jpg" position="float" orientation="portrait" xlink:type="simple" id="oo_459230.jpg"><uri content-type="original_file" xlink:type="simple">https://binary.pensoft.net/fig/459230</uri></graphic></fig></tp:treatment-sec><ref-list><ref id="B10"><mixed-citation xmlns:xlink="http://www.w3.org/1999/xlink" xlink:type="simple"><person-group><name name-style="western"><surname>Roháček</surname><given-names>J</given-names></name></person-group> (<year>2013a</year>) <article-title>New amber fossil <tp:taxon-name><tp:taxon-name-part taxon-name-part-type="family">Anthomyzidae</tp:taxon-name-part></tp:taxon-name> (<tp:taxon-name><tp:taxon-name-part taxon-name-part-type="order">Diptera</tp:taxon-name-part></tp:taxon-name>): an unexpected Eocene diversity.</article-title><source>Journal of Systematic Palaeontology</source><volume>11</volume>: <fpage>431</fpage>–<lpage>473</lpage>. <ext-link xlink:type="simple" ext-link-type="doi" xlink:href="10.1080/14772019.2012.691907">https://doi.org/10.1080/14772019.2012.691907</ext-link></mixed-citation></ref><ref id="B14"><mixed-citation xmlns:xlink="http://www.w3.org/1999/xlink" xlink:type="simple"><person-group><name name-style="western"><surname>Seyfullah</surname><given-names>LJ</given-names></name><name name-style="western"><surname>Beimforde</surname><given-names>C</given-names></name><name name-style="western"><surname>Dal Corso</surname><given-names>J</given-names></name><name name-style="western"><surname>Perrichot</surname><given-names>V</given-names></name><name name-style="western"><surname>Rikkinen</surname><given-names>J</given-names></name><name name-style="western"><surname>Schmidt</surname><given-names>AR</given-names></name></person-group> (<year>2018</year>) <article-title>Production and preservation of resins – past and present.</article-title><source>Biological Reviews</source><volume>93</volume>: <fpage>1684</fpage>–<lpage>1714</lpage>. <ext-link xlink:type="simple" ext-link-type="doi" xlink:href="10.1111/brv.12414">https://doi.org/10.1111/brv.12414</ext-link></mixed-citation></ref></ref-list></tp:taxon-treatment>
